# Supplementary material for: Paraspeckles Are Associated with the Activation and Nuclear Localization of Unphosphorylated miR-34a
Source: Noncoding RNA. 2026 Mar 31;12(2):12. doi: 10.3390/ncrna12020012 (PMC13119040; doi:10.3390/ncrna12020012)
Supplement: Supplementary file 1 [file ncrna-12-00012-s001.zip]

Archive with 1 entries (1 files):
- ncrna-4072959-supplementary.pdf
